# Supplementary material for: The Cholinergic Anti-Inflammatory Pathway Attenuates the Development of Atherosclerosis in Apoe-/- Mice through Modulating Macrophage Functions
Source: Biomedicines. 2021 Sep 3;9(9):1150. doi: 10.3390/biomedicines9091150 (PMC8464862; doi:10.3390/biomedicines9091150)
Supplement: Supplementary file 1 [file biomedicines-09-01150-s001.zip]

Archive with 1 entries (1 files):
- biomedicines-1337486-supplementary.pdf
